# Supplementary material for: Regulation of Colonic Inflammation and Macrophage Homeostasis of IFN-γ-Primed Canine AMSCs in Experimental Colitis in Mice
Source: Animals (Basel). 2024 Nov 14;14(22):3283. doi: 10.3390/ani14223283 (PMC11591378; doi:10.3390/ani14223283)
Supplement: Supplementary file 1 [file animals-14-03283-s001.zip]

Archive with 1 entries (1 files):
- animals-3238368-supplementary.pdf
